# Supplementary material for: Fatty Acid Synthase as a Potential Metabolic Vulnerability in Ocular Adnexal Sebaceous Carcinoma
Source: Cancers (Basel). 2026 Jan 22;18(2):349. doi: 10.3390/cancers18020349 (PMC12839348; doi:10.3390/cancers18020349)
Supplement: Supplementary file 1 [file cancers-18-00349-s001.zip]

Archive with 1 entries (1 files):
- cancers-4078406-supplementary.pdf
